# Supplementary material for: Acetyl-CoA Carboxylase (ACC) Inhibitor, CP640186, Effectively Inhibited Dengue Virus (DENV) Infection via Regulating ACC Phosphorylation
Source: Molecules. 2022 Dec 5;27(23):8583. doi: 10.3390/molecules27238583 (PMC9739643; doi:10.3390/molecules27238583)
Supplement: Supplementary file 1 [file molecules-27-08583-s001.zip]

Archive with 1 entries (1 files):
- molecules-2020545-supplementary.pdf
